# Supplementary material for: MEIS2 Is an Adrenergic Core Regulatory Transcription Factor Involved in Early Initiation of TH-MYCN-Driven Neuroblastoma Formation
Source: Cancers (Basel). 2021 Sep 24;13(19):4783. doi: 10.3390/cancers13194783 (PMC8508013; doi:10.3390/cancers13194783)
Supplement: Supplementary file 1 [file cancers-13-04783-s001.zip]

Archive with 1 entries (1 files):
- cancers-1386380-supplementary.pdf
